# Supplementary material for: iTRAQ-based proteomics reveals serum protein changes in hypertensive rats induced by a high-salt diet
Source: EXCLI J. 2020 Nov 6;19:1496–511. doi: 10.17179/excli2020-2740 (PMC7689244; doi:10.17179/excli2020-2740)
Supplement: Supplementary data [file EXCLI-19-1496-s-001.xlsx]

## Sheet: Suppl. Table 1
	Control Group (mmHg)
Week	0	1	2	3	4
1	112.276	112.276	114.92	117.613	115.656
2	115.261	115.261	113.944	116.949	117.14
3	113.865	113.865	116.061	117.062	118.449
4	115.999	115.999	116.615	116.251	119.402
	High Salt Diet Group (mmHg)
Week	0	1	2	3	4
1	113.276	114.099	120.689	133.982	137.535
2	120.261	122.419	128.488	130.278	144.116
3	118.865	117.102	126.526	148.732	151.511
4	111.999	115.316	110.842	137.284	144.491

## Sheet: Suppl. Table 2
Accession	Ensembl Gene ID	Gene Symbol	Pfam IDs	Entrez Gene ID	Chromosome	Description	Exp. q-value: Combined	Sum PEP Score	Coverage	# Peptides	# PSMs	# Unique Peptides	# Protein Groups	# AAs	MW [kDa]	calc. pI	Score Sequest HT: Sequest HT	# Peptides (by Search Engine): Sequest HT	# Razor Peptides	Control_1	Control_2	Control_3	Control_4	High_salinity_5	High_salinity_6	High_salinity_7	High_salinity_8	Group_High_salinity.average	Group_Control.average	Group_High_salinity.call.percent	Group_Control.call.percent	Group_High_salinity.vs.Group_Control.FC	pvalue
P01883		Igd; LOC641523	Pf07654	641523	6	Ig delta chain C region (Fragment) OS=Rattus norvegicus OX=10116 PE=2 SV=1	0	29.41	13	3	22	3	1	202	2020-04-22	1966-08-01	60.33	3	0	66.1	77.2	85.7	68.2	169.7	110.2	142.3	80.6	125.7	74.3	1	1	169179004	0.041249614
Q71SA3		Thbs1	Pf00090, Pf00093, Pf02210, Pf02412, Pf05735, Pf12947, Pf14828	445442	3	Thrombospondin 1 OS=Rattus norvegicus OX=10116 GN=Thbs1 PE=2 SV=1	0	124516	17	17	91	17	1	1170	129.6	1997-04-01	237.47	17	0	69.2	75.2	85.5	87.5	100.9	116.5	134.3	130.9	120.65	79.35	1	1	1520478891	0.003296277
C0JPT7	ENSRNOG00000054890.1	Flna	Pf00307, Pf00630	293860	X	Filamin A OS=Rattus norvegicus OX=10116 GN=Flna PE=1 SV=1	0	13448	2	3	5	3	1	2639	280.3	2020-04-06	1972-12-01	3	0	78.7	73.4	109.6	68.1	127.9	101	120.9	120.5	117575	82.45	1	1	1426015767	0.018448074
A0A0G2JT70	ENSRNOG00000053329.1		Pf07686		3	Uncharacterized protein OS=Rattus norvegicus OX=10116 PE=4 SV=1	0	10995	35	3	5	1	1	96	2020-03-10	2019-05-01	1982-09-01	3	0	69.8	89.2	85.3	87.1	127.4	104.3	142.9	94	117.15	82.85	1	1	1414001207	0.02811243
Q91ZN1	ENSRNOG00000019430.3	Coro1a	Pf00400, Pf08953, Pf08954	155151	1	Coronin-1A OS=Rattus norvegicus OX=10116 GN=Coro1a PE=1 SV=3	0.002	5611	2	1	4	1	1	461	51	1948-06-01	2017-11-01	1	0	84.5	92.9	87.2	70.8	105.1	91.8	127.6	140.2	116175	83.85	1	1	1385509839	0.034405599
P14562	ENSRNOG00000019629.7	Lamp1	Pf01299	25328	16	Lysosome-associated membrane glycoprotein 1 OS=Rattus norvegicus OX=10116 GN=Lamp1 PE=1 SV=1	0.016	3168	3	1	2	1	1	407	43.9	2020-07-08	1932-06-01	1	0	91.4	79.2	87.5	82.3	107.9	111.6	104.1	136	114.9	85.1	1	1	1350176263	0.008221961
P62963	ENSRNOG00000003975.6	Pfn1	Pf00235	64303	10	Profilin-1 OS=Rattus norvegicus OX=10116 GN=Pfn1 PE=1 SV=2	0	2020-02-27	30	3	11	3	1	140	2020-09-14	2028-08-01	36.29	3	0	75.5	91.6	87.6	87.1	112.1	97.8	128.8	119.6	114575	85.45	1	1	1340842598	0.007718902
A0A0G2K3G0	ENSRNOG00000001809.7				11	Histidine-rich glycoprotein OS=Rattus norvegicus OX=10116 GN=Hrg PE=1 SV=1	0	16.53	9	3	12	3	1	536	60.3	1983-07-01	19.68	3	0	98.3	78.5	78.8	88.1	119.6	97.5	109.1	130.1	114075	85925	1	1	1327611289	0.015542409
D3ZHA0	ENSRNOG00000007281.7	Flnc	Pf00307, Pf00630	362332	4	Filamin-C OS=Rattus norvegicus OX=10116 GN=Flnc PE=1 SV=1	0	18.44	2	3	4	3	1	2726	290.8	2020-09-05	1952-12-01	3	0	97.9	75.6	88.2	85.7	108.7	98.9	141.6	103.4	113.15	86.85	1	1	1302820956	0.049571386
Q5ZQU0		Sned1	Pf00008, Pf00041, Pf00084, Pf06119, Pf07645, Pf14753	316638	9	Sushi, nidogen and EGF-like domain-containing protein 1 OS=Rattus norvegicus OX=10116 GN=Sned1 PE=2 SV=2	0.027	2601	1	1	1	1	1	1403	151.3	1951-06-01	1957-02-01	1	0	73	84.5	113.7	77.7	108.5	118.1	110.4	114.2	112.8	87225	1	1	1293207223	0.034338037
F1LWL5	ENSRNOG00000055236.1	Gemin4		497958	10	Gem (nuclear organelle)-associated protein 4 OS=Rattus norvegicus OX=10116 GN=Gemin4 PE=1 SV=2	0.018	2904	1	1	4	1	1	1058	120.3	2016-05-01	2017-06-01	1	0	78.7	78.1	91.9	100.4	112.1	121.9	119.1	97.8	112725	87275	1	1	1291606989	0.015732858
M0R8M9	ENSRNOG00000032585.5		Pf00012, Pf02463, Pf06723		5	Uncharacterized protein OS=Rattus norvegicus OX=10116 PE=3 SV=2	0	20504	7	4	7	4	1	661	72.7	1958-05-01	17.26	4	0	73.7	97.8	101.4	77.7	97.2	110.6	111.7	130	112375	87.65	1	1	1282087849	0.043626458
G3V7P2	ENSRNOG00000012881.5	Fgl2	Pf00038, Pf00147, Pf00804, Pf02994, Pf03148, Pf05622, Pf09726, Pf09730	84586	4	Fibrinogen-like 2 OS=Rattus norvegicus OX=10116 GN=Fgl2 PE=1 SV=1	0	23976	7	4	13	4	1	429	48.6	2023-07-01	37.78	4	0	73.4	89.2	92.6	96.9	104.3	109	118.8	115.8	111975	88025	1	1	1272081795	0.007645289
G3V7K1	ENSRNOG00000011754.6	Myom2	Pf00041, Pf00047, Pf07679, Pf07686, Pf13895, Pf13927	306616	16	Myomesin 2 OS=Rattus norvegicus OX=10116 GN=Myom2 PE=1 SV=1	0	50727	8	9	23	9	1	1464	164.6	1988-05-01	52.03	9	0	82.8	69.9	100.8	99.4	121	111.1	109.3	105.6	111.75	88225	1	1	1266647776	0.02657738
D4A183	ENSRNOG00000039865.3	Vnn3	Pf00795	498992	1	Similar to Vanin-3 (Predicted) OS=Rattus norvegicus OX=10116 GN=Vnn3 PE=1 SV=1	0	31688	9	4	14	4	1	500	56.4	1964-05-01	45.71	4	0	97.5	63.4	95.6	98.2	113.1	115	105.9	111.4	111.35	88675	1	1	125570905	0.039791691
P06399		Fga	Pf00147, Pf08702, Pf12160	361969	2	Fibrinogen alpha chain OS=Rattus norvegicus OX=10116 GN=Fga PE=1 SV=3	0	123721	18	15	84	15	1	782	86.6	1974-05-01	217.61	15	0	79.6	82.6	95.8	97.1	95.7	123.7	119.4	106.1	111225	88775	1	1	1252886511	0.028169682
Q64240	ENSRNOG00000006889.4	Ambp	Pf00014, Pf00061	25377	5	Protein AMBP OS=Rattus norvegicus OX=10116 GN=Ambp PE=1 SV=1	0	40913	16	4	95	4	1	349	38.8	6	286.8	4	0	87.8	74.2	90.1	103.6	106.2	108.8	120.8	108.6	111.1	88925	1	1	1249367444	0.017838234
P68370	ENSRNOG00000060728.1	Tuba1a	Pf00091, Pf03953	64158	7	Tubulin alpha-1A chain OS=Rattus norvegicus OX=10116 GN=Tuba1a PE=1 SV=1	0	26788	14	5	10	3	1	451	50.1	2020-06-05	30.25	5	2	89.2	89.2	92.2	89	118.6	97	116	108.9	110125	89.9	1	1	1224972191	0.006117857
P31720	ENSRNOG00000012807.6	C1qa	Pf00229, Pf00386, Pf01391	298566	5	Complement C1q subcomponent subunit A OS=Rattus norvegicus OX=10116 GN=C1qa PE=1 SV=2	0	38379	16	4	23	4	1	245	2020-09-25	1997-08-01	59.3	4	0	89.4	82.9	98.6	90.6	107.3	99.6	122.2	109.3	109.6	90375	1	1	1212724758	0.014893353
A0A0G2K8V5	ENSRNOG00000000053.7		Pf00354, Pf13385		13	C-reactive protein OS=Rattus norvegicus OX=10116 GN=Crp PE=1 SV=1	0	21903	4	3	60	3	1	1017	116.4	2025-09-01	155.16	3	0	104.3	135	115.7	112.9	81.3	83.6	83.3	83.8	83	116975	1	1	0.709553323	0.001970524
F1LWW1	ENSRNOG00000033938.5		Pf00047, Pf07679, Pf07686		4	Uncharacterized protein OS=Rattus norvegicus OX=10116 PE=1 SV=3	0	17563	13	1	10	1	1	113	2020-04-12	1952-06-01	32.55	1	0	146.2	119.8	117.8	89	88	73.4	101.7	64.1	81.8	118.2	1	1	0.692047377	0.043873568
Q68FY4	ENSRNOG00000003119.4	Gc	Pf00273, Pf09164	24384	14	Group specific component, isoform CRA_b OS=Rattus norvegicus OX=10116 GN=Gc PE=1 SV=1	0	139.94	24	14	249	14	1	476	53.5	1986-05-01	647.71	14	0	155.5	119.5	96.4	110.6	82.4	75.9	89.7	69.9	79475	120.5	1	1	0.659543568	0.021530488
P04639	ENSRNOG00000045679.2	Apoa1	Pf01442	25081	8	Apolipoprotein A-I OS=Rattus norvegicus OX=10116 GN=Apoa1 PE=1 SV=2	0	239.7	66	17	338	17	1	259	30	1974-05-01	950.27	17	0	143.7	81.9	122	139.5	79.8	73.4	83.7	76	78225	121775	1	1	0.642373229	0.022495063
F8WG88	ENSRNOG00000002746.7		Pf00050, Pf07648, Pf09289		11	Follistatin-related protein 1 OS=Rattus norvegicus OX=10116 GN=Fstl1 PE=4 SV=3	0.029	2334	1	1	1	1	1	535	60.6	2020-03-05	1937-02-01	1	0	130.2	193.3	94.9	101.2	79.2	70	73.4	57.8	70.1	129.9	1	1	0.539645881	0.040275294
